# Supplementary material for: Expression Analysis of All Protease Genes Reveals Cathepsin K to Be Overexpressed in Glioblastoma
Source: PLoS One. 2014 Oct 30;9(10):e111819. doi: 10.1371/journal.pone.0111819 (PMC4214761; doi:10.1371/journal.pone.0111819)
Supplement: File S1 — List of all known and putative MEROPS proteases. (XLS) [file pone.0111819.s004.xls]

## Sheet: MEROPS_proteases_2011-04-18
	EntrezID	GeneSymbol	GeneName	Clan	Family	Subfamily
Aspartic (A) Proteases	1509	CTSD	cathepsin D	AA	A1	A1A
	1510	CTSE	cathepsin E	AA	A1	A1A
	23621	BACE1	beta-site APP-cleaving enzyme 1	AA	A1	A1A
	256236	NAPSB	napsin B aspartic peptidase pseudogene	AA	A1	A1A
	25825	BACE2	beta-site APP-cleaving enzyme 2	AA	A1	A1A
	5222	PGA5	pepsinogen 5, group I (pepsinogen A)	AA	A1	A1A
	5225	PGC	progastricsin (pepsinogen C)	AA	A1	A1A
	5972	REN	renin	AA	A1	A1A
	643160	CYMP	chymosin pseudogene	AA	A1	A1A
	9476	NAPSA	napsin A aspartic peptidase	AA	A1	A1A
	643834	PGA3	pepsinogen 3, group I (pepsinogen A)	AA	A1	A1A
	643847	PGA4	pepsinogen 4, group I (pepsinogen A)	AA	A1	A1A
	387590	psiTPTE22	N/A	AA	A2	A2A
	5663	PSEN1	presenilin 1	AD	A22	A22A
	5664	PSEN2	presenilin 2 (Alzheimer disease 4)	AD	A22	A22A
	81502	HM13	histocompatibility (minor) 13	AD	A22	A22B
	56928	SPPL2B	N/A	AD	A22	A22B
	84888	SPPL2A	N/A	AD	A22	A22B
	121665	SPPL3	N/A	AD	A22	A22B
	162540	IMP5	N/A	AD	A22	A22B
	151516	ASPRV1	aspartic peptidase, retroviral-like 1	AA	A33	N/A
Cysteine (C) Proteases	1075	CTSC	cathepsin C	CA	C1	C1A
	118945	CTSL1P1	cathepsin L1 pseudogene 1	CA	C1	C1A
	1508	CTSB	cathepsin B	CA	C1	C1A
	1512	CTSH	cathepsin H	CA	C1	C1A
	1513	CTSK	cathepsin K	CA	C1	C1A
	1514	CTSL1	cathepsin L1	CA	C1	C1A
	1515	CTSL2	cathepsin L2	CA	C1	C1A
	1517	CTSL1P2	cathepsin L1 pseudogene 2	CA	C1	C1A
	1518	CTSL1P8	cathepsin L1 pseudogene 8	CA	C1	C1A
	1519	CTSO	cathepsin O	CA	C1	C1A
	1520	CTSS	cathepsin S	CA	C1	C1A
	1521	CTSW	cathepsin W	CA	C1	C1A
	1522	CTSZ	cathepsin Z	CA	C1	C1A
	27283	TINAG	tubulointerstitial nephritis antigen	CA	C1	C1A
	64129	TINAGL1	tubulointerstitial nephritis antigen-like 1	CA	C1	C1A
	642	BLMH	bleomycin hydrolase	CA	C1	C1B
	8722	CTSF	cathepsin F	CA	C1	C1A
	51377	UCHL5	ubiquitin carboxyl-terminal hydrolase L5	CA	C12	N/A
	7345	UCHL1	ubiquitin carboxyl-terminal esterase L1 (ubiquitin thiolesterase)	CA	C12	N/A
	7347	UCHL3	ubiquitin carboxyl-terminal esterase L3 (ubiquitin thiolesterase)	CA	C12	N/A
	8314	BAP1	BRCA1 associated protein-1 (ubiquitin carboxy-terminal hydrolase)	CA	C12	N/A
	10026	PIGK	phosphatidylinositol glycan anchor biosynthesis, class K	CD	C13	N/A
	122199	LGMNP1	legumain pseudogene 1	CD	C13	N/A
	5641	LGMN	legumain	CD	C13	N/A
	10892	MALT1	mucosa associated lymphoid tissue lymphoma translocation gene 1	CD	C14	C14B
	100506742	CASP12	caspase 12 (gene/pseudogene)	CD	C14	C14A
	23581	CASP14	caspase 14, apoptosis-related cysteine peptidase	CD	C14	C14A
	834	CASP1	caspase 1, apoptosis-related cysteine peptidase (interleukin 1, beta, convertase)	CD	C14	C14A
	835	CASP2	caspase 2, apoptosis-related cysteine peptidase	CD	C14	C14A
	836	CASP3	caspase 3, apoptosis-related cysteine peptidase	CD	C14	C14A
	837	CASP4	caspase 4, apoptosis-related cysteine peptidase	CD	C14	C14A
	838	CASP5	caspase 5, apoptosis-related cysteine peptidase	CD	C14	C14A
	839	CASP6	caspase 6, apoptosis-related cysteine peptidase	CD	C14	C14A
	840	CASP7	caspase 7, apoptosis-related cysteine peptidase	CD	C14	C14A
	841	CASP8	caspase 8, apoptosis-related cysteine peptidase	CD	C14	C14A
	842	CASP9	caspase 9, apoptosis-related cysteine peptidase	CD	C14	C14A
	843	CASP10	caspase 10, apoptosis-related cysteine peptidase	CD	C14	C14A
	8837	CFLAR	CASP8 and FADD-like apoptosis regulator	CD	C14	C14A
	197350	CASP14L	N/A	CD	C14	C14A
	643733	LOC643733	N/A	CD	C14	C14A
	145814	PGPEP1L	pyroglutamyl-peptidase I-like	CF	C15	N/A
	54858	PGPEP1	pyroglutamyl-peptidase I	CF	C15	N/A
	10600	USP16	ubiquitin specific peptidase 16	CA	C19	N/A
	10713	USP39	ubiquitin specific peptidase 39	CA	C19	N/A
	10868	USP20	ubiquitin specific peptidase 20	CA	C19	N/A
	10869	USP19	ubiquitin specific peptidase 19	CA	C19	N/A
	11274	USP18	ubiquitin specific peptidase 18	CA	C19	N/A
	124739	USP43	ubiquitin specific peptidase 43	CA	C19	N/A
	158880	USP51	ubiquitin specific peptidase 51	CA	C19	N/A
	159195	USP54	ubiquitin specific peptidase 54	CA	C19	N/A
	23032	USP33	ubiquitin specific peptidase 33	CA	C19	N/A
	23326	USP22	ubiquitin specific peptidase 22	CA	C19	N/A
	23358	USP24	ubiquitin specific peptidase 24	CA	C19	N/A
	25862	USP49	ubiquitin specific peptidase 49	CA	C19	N/A
	27005	USP21	ubiquitin specific peptidase 21	CA	C19	N/A
	29761	USP25	ubiquitin specific peptidase 25	CA	C19	N/A
	326302	NEK2P1	NEK2 pseudogene 1	CA	C19	N/A
	373509	USP50	ubiquitin specific peptidase 50	CA	C19	N/A
	391627	USP17	ubiquitin specific peptidase 17	CA	C19	N/A
	401447	USP17L1P	ubiquitin specific peptidase 17-like 1 (pseudogene)	CA	C19	N/A
	54532	USP53	ubiquitin specific peptidase 53	CA	C19	N/A
	55031	USP47	ubiquitin specific peptidase 47	CA	C19	N/A
	55230	USP40	ubiquitin specific peptidase 40	CA	C19	N/A
	57478	USP31	ubiquitin specific peptidase 31	CA	C19	N/A
	57558	USP35	ubiquitin specific peptidase 35	CA	C19	N/A
	57602	USP36	ubiquitin specific peptidase 36	CA	C19	N/A
	57646	USP28	ubiquitin specific peptidase 28	CA	C19	N/A
	57663	USP29	ubiquitin specific peptidase 29	CA	C19	N/A
	57695	USP37	ubiquitin specific peptidase 37	CA	C19	N/A
	64854	USP46	ubiquitin specific peptidase 46	CA	C19	N/A
	7375	USP4	ubiquitin specific peptidase 4 (proto-oncogene)	CA	C19	N/A
	7398	USP1	ubiquitin specific peptidase 1	CA	C19	N/A
	7874	USP7	ubiquitin specific peptidase 7 (herpes virus-associated)	CA	C19	N/A
	8078	USP5	ubiquitin specific peptidase 5 (isopeptidase T)	CA	C19	N/A
	8237	USP11	ubiquitin specific peptidase 11	CA	C19	N/A
	8239	USP9X	ubiquitin specific peptidase 9, X-linked	CA	C19	N/A
	8287	USP9Y	ubiquitin specific peptidase 9, Y-linked	CA	C19	N/A
	83844	USP26	ubiquitin specific peptidase 26	CA	C19	N/A
	84101	USP44	ubiquitin specific peptidase 44	CA	C19	N/A
	84132	USP42	ubiquitin specific peptidase 42	CA	C19	N/A
	84196	USP48	ubiquitin specific peptidase 48	CA	C19	N/A
	84640	USP38	ubiquitin specific peptidase 38	CA	C19	N/A
	84669	USP32	ubiquitin specific peptidase 32	CA	C19	N/A
	84749	USP30	ubiquitin specific peptidase 30	CA	C19	N/A
	85015	USP45	ubiquitin specific peptidase 45	CA	C19	N/A
	8975	USP13	ubiquitin specific peptidase 13 (isopeptidase T-3)	CA	C19	N/A
	9097	USP14	ubiquitin specific peptidase 14 (tRNA-guanine transglycosylase)	CA	C19	N/A
	9098	USP6	ubiquitin specific peptidase 6 (Tre-2 oncogene)	CA	C19	N/A
	9099	USP2	ubiquitin specific peptidase 2	CA	C19	N/A
	9100	USP10	ubiquitin specific peptidase 10	CA	C19	N/A
	9101	USP8	ubiquitin specific peptidase 8	CA	C19	N/A
	9924	PAN2	PAN2 poly(A) specific ribonuclease subunit homolog (S. cerevisiae)	CA	C19	N/A
	9958	USP15	ubiquitin specific peptidase 15	CA	C19	N/A
	9959	USP12P1	ubiquitin specific peptidase 12 pseudogene 1	CA	C19	N/A
	9960	USP3	ubiquitin specific peptidase 3	CA	C19	N/A
	23021	KIAA0729	N/A	CA	C19	N/A
	373856	LOC150200	N/A	CA	C19	N/A
	389856	USP27X	ubiquitin specific protease 27, X-linked	CA	C19	N/A
	100287272	USP8P1	ubiquitin specific peptidase 8 pseudogene 1	CA	C19	N/A
	10753	CAPN9	calpain 9	CA	C2	C2A
	11131	CAPN11	calpain 11	CA	C2	C2A
	11132	CAPN10	calpain 10	CA	C2	C2A
	147968	CAPN12	calpain 12	CA	C2	C2A
	23473	CAPN7	calpain 7	CA	C2	C2A
	388743	CAPN8	calpain 8	CA	C2	C2A
	440854	CAPN14	calpain 14	CA	C2	C2A
	6650	SOLH	small optic lobes homolog (Drosophila)	CA	C2	C2A
	726	CAPN5	calpain 5	CA	C2	C2A
	79747	C6orf103	chromosome 6 open reading frame 103	CA	C2	C2A
	823	CAPN1	calpain 1, (mu/I) large subunit	CA	C2	C2A
	824	CAPN2	calpain 2, (m/II) large subunit	CA	C2	C2A
	825	CAPN3	calpain 3, (p94)	CA	C2	C2A
	827	CAPN6	calpain 6	CA	C2	C2A
	92291	CAPN13	calpain 13	CA	C2	C2A
	1373	CPS1	carbamoyl-phosphate synthase 1, mitochondrial	PC	C26	N/A
	790	CAD	carbamoyl-phosphate synthetase 2, aspartate transcarbamylase, and dihydroorotase	PC	C26	N/A
	8833	GMPS	guanine monphosphate synthetase	PC	C26	N/A
	8836	GGH	gamma-glutamyl hydrolase (conjugase, folylpolygammaglutamyl hydrolase)	PC	C26	N/A
	2673	GFPT1	glutamine--fructose-6-phosphate transaminase 1	PB	C44	N/A
	26998	FETUB	fetuin B	PB	C44	N/A
	440	ASNS	asparagine synthetase (glutamine-hydrolyzing)	PB	C44	N/A
	5471	PPAT	phosphoribosyl pyrophosphate amidotransferase	PB	C44	N/A
	9945	GFPT2	glutamine-fructose-6-phosphate transaminase 2	PB	C44	N/A
	3549	IHH	Indian hedgehog	PD	C46	N/A
	50846	DHH	desert hedgehog	PD	C46	N/A
	6469	SHH	sonic hedgehog	PD	C46	N/A
	123228	SENP8	SUMO/sentrin specific peptidase family member 8	CE	C48	N/A
	205564	SENP5	SUMO1/sentrin specific peptidase 5	CE	C48	N/A
	26054	SENP6	SUMO1/sentrin specific peptidase 6	CE	C48	N/A
	26168	SENP3	SUMO1/sentrin/SMT3 specific peptidase 3	CE	C48	N/A
	29843	SENP1	SUMO1/sentrin specific peptidase 1	CE	C48	N/A
	57337	SENP7	SUMO1/sentrin specific peptidase 7	CE	C48	N/A
	59343	SENP2	SUMO1/sentrin/SMT3 specific peptidase 2	CE	C48	N/A
	9700	ESPL1	extra spindle pole bodies homolog 1 (S. cerevisiae)	CD	C50	N/A
	115201	ATG4A	ATG4 autophagy related 4 homolog A (S. cerevisiae)	CA	C54	N/A
	23192	ATG4B	ATG4 autophagy related 4 homolog B (S. cerevisiae)	CA	C54	N/A
	84938	ATG4C	ATG4 autophagy related 4 homolog C (S. cerevisiae)	CA	C54	N/A
	84971	ATG4D	ATG4 autophagy related 4 homolog D (S. cerevisiae)	CA	C54	N/A
	11315	PARK7	Parkinson disease (autosomal recessive, early onset) 7	PC	C56	N/A
	347862	PDDC1	Parkinson disease 7 domain containing 1	PC	C56	N/A
	5198	PFAS	phosphoribosylformylglycinamidine synthase	PC	C56	N/A
	8209	C21orf33	chromosome 21 open reading frame 33	PC	C56	N/A
	161725	OTUD7A	OTU domain containing 7A	CA	C64	N/A
	54764	ZRANB1	zinc finger, RAN-binding domain containing 1	CA	C64	N/A
	56957	OTUD7B	OTU domain containing 7B	CA	C64	N/A
	7128	TNFAIP3	tumor necrosis factor, alpha-induced protein 3	CA	C64	N/A
	80124	VCPIP1	valosin containing protein (p97)/p47 complex interacting protein 1	CA	C64	N/A
	55611	OTUB1	OTU domain, ubiquitin aldehyde binding 1	CA	C65	N/A
	78990	OTUB2	OTU domain, ubiquitin aldehyde binding 2	CA	C65	N/A
	1540	CYLD	cylindromatosis (turban tumor syndrome)	CA	C67	N/A
	79634	SCRN3	secernin 3	PB	C69	N/A
	90507	SCRN2	secernin 2	PB	C69	N/A
	9805	SCRN1	secernin 1	PB	C69	N/A
	402682	UFSP1	UFM1-specific peptidase 1 (non-functional)	CA	C78	N/A
	55325	UFSP2	UFM1-specific peptidase 2	CA	C78	N/A
	220213	OTUD1	OTU domain containing 1	CA	C85	N/A
	23252	OTUD3	OTU domain containing 3	CA	C85	N/A
	55593	OTUD5	OTU domain containing 5	CA	C85	N/A
	79868	ALG13	asparagine-linked glycosylation 13 homolog (S. cerevisiae)	CA	C85	N/A
	360227	HIN1L	N/A	CA	C85	N/A
	126119	JOSD2	Josephin domain containing 2	CA	C86	N/A
	4287	ATXN3	ataxin 3	CA	C86	N/A
	92552	ATXN3L	ataxin 3-like	CA	C86	N/A
	9929	JOSD1	Josephin domain containing 1	CA	C86	N/A
	55432	YOD1	YOD1 OTU deubiquinating enzyme 1 homolog (S. cerevisiae)	CA	C88	N/A
	27163	NAAA	N-acylethanolamine acid amidase	PB	C89	N/A
	427	ASAH1	N-acylsphingosine amidohydrolase (acid ceramidase) 1	PB	C89	N/A
Metallo (M) Proteases	2028	ENPEP	glutamyl aminopeptidase (aminopeptidase A)	MA	M1	N/A
	290	ANPEP	alanyl (membrane) aminopeptidase	MA	M1	N/A
	29953	TRHDE	thyrotropin-releasing hormone degrading enzyme	MA	M1	N/A
	4012	LNPEP	leucyl/cystinyl aminopeptidase	MA	M1	N/A
	4048	LTA4H	leukotriene A4 hydrolase	MA	M1	N/A
	51752	ERAP1	endoplasmic reticulum aminopeptidase 1	MA	M1	N/A
	57140	RNPEPL1	arginyl aminopeptidase (aminopeptidase B)-like 1	MA	M1	N/A
	6051	RNPEP	arginyl aminopeptidase (aminopeptidase B)	MA	M1	N/A
	64167	ERAP2	endoplasmic reticulum aminopeptidase 2	MA	M1	N/A
	6873	TAF2	TAF2 RNA polymerase II, TATA box binding protein (TBP)-associated factor, 150kDa	MA	M1	N/A
	84909	C9orf3	chromosome 9 open reading frame 3	MA	M1	N/A
	9520	NPEPPS	aminopeptidase puromycin sensitive	MA	M1	N/A
	206338	AQPEP	N/A	MA	M1	N/A
	10893	MMP24	matrix metallopeptidase 24 (membrane-inserted)	MA	M10	M10A
	118856	MMP21	matrix metallopeptidase 21	MA	M10	M10A
	4312	MMP1	matrix metallopeptidase 1 (interstitial collagenase)	MA	M10	M10A
	4313	MMP2	matrix metallopeptidase 2 (gelatinase A, 72kDa gelatinase, 72kDa type IV collagenase)	MA	M10	M10A
	4314	MMP3	matrix metallopeptidase 3 (stromelysin 1, progelatinase)	MA	M10	M10A
	4316	MMP7	matrix metallopeptidase 7 (matrilysin, uterine)	MA	M10	M10A
	4317	MMP8	matrix metallopeptidase 8 (neutrophil collagenase)	MA	M10	M10A
	4318	MMP9	matrix metallopeptidase 9 (gelatinase B, 92kDa gelatinase, 92kDa type IV collagenase)	MA	M10	M10A
	4319	MMP10	matrix metallopeptidase 10 (stromelysin 2)	MA	M10	M10A
	4320	MMP11	matrix metallopeptidase 11 (stromelysin 3)	MA	M10	M10A
	4321	MMP12	matrix metallopeptidase 12 (macrophage elastase)	MA	M10	M10A
	4322	MMP13	matrix metallopeptidase 13 (collagenase 3)	MA	M10	M10A
	4323	MMP14	matrix metallopeptidase 14 (membrane-inserted)	MA	M10	M10A
	4324	MMP15	matrix metallopeptidase 15 (membrane-inserted)	MA	M10	M10A
	4325	MMP16	matrix metallopeptidase 16 (membrane-inserted)	MA	M10	M10A
	4326	MMP17	matrix metallopeptidase 17 (membrane-inserted)	MA	M10	M10A
	4327	MMP19	matrix metallopeptidase 19	MA	M10	M10A
	56547	MMP26	matrix metallopeptidase 26	MA	M10	M10A
	64066	MMP27	matrix metallopeptidase 27	MA	M10	M10A
	64386	MMP25	matrix metallopeptidase 25	MA	M10	M10A
	79148	MMP28	matrix metallopeptidase 28	MA	M10	M10A
	8510	MMP23B	matrix metallopeptidase 23B	MA	M10	M10A
	8511	MMP23A	matrix metallopeptidase 23A (pseudogene)	MA	M10	M10A
	9313	MMP20	matrix metallopeptidase 20	MA	M10	M10A
	101	ADAM8	ADAM metallopeptidase domain 8	MA	M12	M12B
	102	ADAM10	ADAM metallopeptidase domain 10	MA	M12	M12B
	10863	ADAM28	ADAM metallopeptidase domain 28	MA	M12	M12B
	11085	ADAM30	ADAM metallopeptidase domain 30	MA	M12	M12B
	11086	ADAM29	ADAM metallopeptidase domain 29	MA	M12	M12B
	11093	ADAMTS13	ADAM metallopeptidase with thrombospondin type 1 motif, 13	MA	M12	M12B
	11095	ADAMTS8	ADAM metallopeptidase with thrombospondin type 1 motif, 8	MA	M12	M12B
	11096	ADAMTS5	ADAM metallopeptidase with thrombospondin type 1 motif, 5	MA	M12	M12B
	11173	ADAMTS7	ADAM metallopeptidase with thrombospondin type 1 motif, 7	MA	M12	M12B
	11174	ADAMTS6	ADAM metallopeptidase with thrombospondin type 1 motif, 6	MA	M12	M12B
	140766	ADAMTS14	ADAM metallopeptidase with thrombospondin type 1 motif, 14	MA	M12	M12B
	1587	ADAM3A	ADAM metallopeptidase domain 3A	MA	M12	M12B
	1596	ADAM3B	ADAM metallopeptidase domain 3B (non-functional)	MA	M12	M12B
	170689	ADAMTS15	ADAM metallopeptidase with thrombospondin type 1 motif, 15	MA	M12	M12B
	170690	ADAMTS16	ADAM metallopeptidase with thrombospondin type 1 motif, 16	MA	M12	M12B
	170691	ADAMTS17	ADAM metallopeptidase with thrombospondin type 1 motif, 17	MA	M12	M12B
	170692	ADAMTS18	ADAM metallopeptidase with thrombospondin type 1 motif, 18	MA	M12	M12B
	171019	ADAMTS19	ADAM metallopeptidase with thrombospondin type 1 motif, 19	MA	M12	M12B
	203102	ADAM32	ADAM metallopeptidase domain 32	MA	M12	M12B
	2515	ADAM2	ADAM metallopeptidase domain 2	MA	M12	M12B
	27299	ADAMDEC1	ADAM-like, decysin 1	MA	M12	M12B
	4185	ADAM11	ADAM metallopeptidase domain 11	MA	M12	M12B
	4224	MEP1A	meprin A, alpha (PABA peptide hydrolase)	MA	M12	M12A
	4225	MEP1B	meprin A, beta	MA	M12	M12A
	431705	ASTL	astacin-like metallo-endopeptidase (M12 family)	MA	M12	M12A
	53616	ADAM22	ADAM metallopeptidase domain 22	MA	M12	M12B
	56999	ADAMTS9	ADAM metallopeptidase with thrombospondin type 1 motif, 9	MA	M12	M12B
	649	BMP1	bone morphogenetic protein 1	MA	M12	M12B
	6868	ADAM17	ADAM metallopeptidase domain 17	MA	M12	M12B
	7092	TLL1	tolloid-like 1	MA	M12	M12A
	7093	TLL2	tolloid-like 2	MA	M12	M12A
	80070	ADAMTS20	ADAM metallopeptidase with thrombospondin type 1 motif, 20	MA	M12	M12B
	80332	ADAM33	ADAM metallopeptidase domain 33	MA	M12	M12B
	8038	ADAM12	ADAM metallopeptidase domain 12	MA	M12	M12B
	81792	ADAMTS12	ADAM metallopeptidase with thrombospondin type 1 motif, 12	MA	M12	M12B
	81794	ADAMTS10	ADAM metallopeptidase with thrombospondin type 1 motif, 10	MA	M12	M12B
	8728	ADAM19	ADAM metallopeptidase domain 19	MA	M12	M12B
	8745	ADAM23	ADAM metallopeptidase domain 23	MA	M12	M12B
	8747	ADAM21	ADAM metallopeptidase domain 21	MA	M12	M12B
	8748	ADAM20	ADAM metallopeptidase domain 20	MA	M12	M12B
	8749	ADAM18	ADAM metallopeptidase domain 18	MA	M12	M12B
	8751	ADAM15	ADAM metallopeptidase domain 15	MA	M12	M12B
	8754	ADAM9	ADAM metallopeptidase domain 9	MA	M12	M12B
	8756	ADAM7	ADAM metallopeptidase domain 7	MA	M12	M12B
	8759	ADAM1	ADAM metallopeptidase domain 1, pseudogene	MA	M12	M12B
	9507	ADAMTS4	ADAM metallopeptidase with thrombospondin type 1 motif, 4	MA	M12	M12B
	9508	ADAMTS3	ADAM metallopeptidase with thrombospondin type 1 motif, 3	MA	M12	M12B
	9509	ADAMTS2	ADAM metallopeptidase with thrombospondin type 1 motif, 2	MA	M12	M12B
	9510	ADAMTS1	ADAM metallopeptidase with thrombospondin type 1 motif, 1	MA	M12	M12B
	1889	ECE1	endothelin converting enzyme 1	MA	M13	N/A
	3792	KEL	Kell blood group, metallo-endopeptidase	MA	M13	N/A
	4311	MME	membrane metallo-endopeptidase	MA	M13	N/A
	5251	PHEX	phosphate regulating endopeptidase homolog, X-linked	MA	M13	N/A
	79258	MMEL1	membrane metallo-endopeptidase-like 1	MA	M13	N/A
	9427	ECEL1	endothelin converting enzyme-like 1	MA	M13	N/A
	9718	ECE2	endothelin converting enzyme 2	MA	M13	N/A
	119587	CPXM2	carboxypeptidase X (M14 family), member 2	MC	M14	M14D
	130749	CPO	carboxypeptidase O	MC	M14	M14A
	1357	CPA1	carboxypeptidase A1 (pancreatic)	MC	M14	M14A
	1358	CPA2	carboxypeptidase A2 (pancreatic)	MC	M14	M14A
	1359	CPA3	carboxypeptidase A3 (mast cell)	MC	M14	M14A
	1360	CPB1	carboxypeptidase B1 (tissue)	MC	M14	M14A
	1361	CPB2	carboxypeptidase B2 (plasma)	MC	M14	M14A
	1362	CPD	carboxypeptidase D	MC	M14	M14B
	1363	CPE	carboxypeptidase E	MC	M14	M14B
	1368	CPM	carboxypeptidase M	MC	M14	M14B
	1369	CPN1	carboxypeptidase N, polypeptide 1	MC	M14	M14B
	165	AEBP1	AE binding protein 1	MC	M14	M14B
	23287	AGTPBP1	ATP/GTP binding protein 1	MC	M14	M14B
	340351	AGBL3	ATP/GTP binding protein-like 3	MC	M14	M14B
	51200	CPA4	carboxypeptidase A4	MC	M14	M14A
	56265	CPXM1	carboxypeptidase X (M14 family), member 1	MC	M14	M14B
	57094	CPA6	carboxypeptidase A6	MC	M14	M14A
	60509	AGBL5	ATP/GTP binding protein-like 5	MC	M14	M14B
	79841	AGBL2	ATP/GTP binding protein-like 2	MC	M14	M14B
	84871	AGBL4	ATP/GTP binding protein-like 4	MC	M14	M14D
	8532	CPZ	carboxypeptidase Z	MC	M14	M14B
	93979	CPA5	carboxypeptidase A5	MC	M14	M14A
	10531	PITRM1	pitrilysin metallopeptidase 1	ME	M16	M16C
	23203	PMPCA	peptidase (mitochondrial processing) alpha	ME	M16	M16B
	3416	IDE	insulin-degrading enzyme	ME	M16	M16A
	4898	NRD1	nardilysin (N-arginine dibasic convertase)	ME	M16	M16A
	7385	UQCRC2	ubiquinol-cytochrome c reductase core protein II	ME	M16	M16B
	9512	PMPCB	peptidase (mitochondrial processing) beta	ME	M16	M16B
	7384	UQCRC1	ubiquinol-cytochrome c reductase core protein I	ME	M16	M16B
	133083	LOC133083	N/A	ME	M16	M16B
	51056	LAP3	leucine aminopeptidase 3	MF	M17	N/A
	79716	NPEPL1	aminopeptidase-like 1	MF	M17	N/A
	23549	DNPEP	aspartyl aminopeptidase	MH	M18	N/A
	1800	DPEP1	dipeptidase 1 (renal)	MJ	M19	N/A
	64174	DPEP2	dipeptidase 2	MJ	M19	N/A
	64180	DPEP3	dipeptidase 3	MJ	M19	N/A
	1636	ACE	angiotensin I converting enzyme (peptidyl-dipeptidase A) 1	MA	M2	N/A
	59272	ACE2	angiotensin I converting enzyme (peptidyl-dipeptidase A) 2	MA	M2	N/A
	135293	PM20D2	peptidase M20 domain containing 2	MH	M20	M20D
	148811	PM20D1	peptidase M20 domain containing 1	MH	M20	M20A
	55748	CNDP2	CNDP dipeptidase 2 (metallopeptidase M20 family)	MH	M20	M20A
	84735	CNDP1	carnosine dipeptidase 1 (metallopeptidase M20 family)	MH	M20	M20A
	95	ACY1	aminoacylase 1	MH	M20	M20A
	55644	OSGEP	O-sialoglycoprotein endopeptidase	MK	M22	N/A
	64172	OSGEPL1	O-sialoglycoprotein endopeptidase-like 1	MK	M22	N/A
	9620	CELSR1	cadherin, EGF LAG seven-pass G-type receptor 1 (flamingo homolog, Drosophila)	MO	M23	M23B
	10988	METAP2	methionyl aminopeptidase 2	MG	M24	M24A
	11198	SUPT16H	suppressor of Ty 16 homolog (S. cerevisiae)	MG	M24	N/A
	23173	METAP1	methionyl aminopeptidase 1	MG	M24	M24A
	254042	METAP1D	methionyl aminopeptidase type 1D (mitochondrial)	MG	M24	M24A
	5036	PA2G4	proliferation-associated 2G4, 38kDa	MG	M24	N/A
	5184	PEPD	peptidase D	MG	M24	M24B
	63929	XPNPEP3	X-prolyl aminopeptidase (aminopeptidase P) 3, putative	MG	M24	M24B
	7511	XPNPEP1	X-prolyl aminopeptidase (aminopeptidase P) 1, soluble	MG	M24	M24B
	7512	XPNPEP2	X-prolyl aminopeptidase (aminopeptidase P) 2, membrane-bound	MG	M24	M24B
	10003	NAALAD2	N-acetylated alpha-linked acidic dipeptidase 2	MH	M28	M28B
	10004	NAALADL1	N-acetylated alpha-linked acidic dipeptidase-like 1	MH	M28	M28B
	2346	FOLH1	folate hydrolase (prostate-specific membrane antigen) 1	MH	M28	M28B
	254827	NAALADL2	N-acetylated alpha-linked acidic dipeptidase-like 2	MH	M28	M28B
	25797	QPCT	glutaminyl-peptide cyclotransferase	MH	M28	M28A
	54814	QPCTL	glutaminyl-peptide cyclotransferase-like	MH	M28	N/A
	56926	NCLN	nicalin	MH	M28	N/A
	7036	TFR2	transferrin receptor 2	MH	M28	M28B
	7037	TFRC	transferrin receptor (p90, CD71)	MH	M28	M28B
	79956	ERMP1	endoplasmic reticulum metallopeptidase 1	MH	M28	N/A
	10404	PGCP	N/A	MH	M28	M28B
	4285	MIPEP	mitochondrial intermediate peptidase	MA	M3	M3A
	57486	NLN	neurolysin (metallopeptidase M3 family)	MA	M3	M3A
	7064	THOP1	thimet oligopeptidase 1	MA	M3	M3A
	10570	DPYSL4	dihydropyrimidinase-like 4	MJ	M38	N/A
	1400	CRMP1	collapsin response mediator protein 1	MJ	M38	N/A
	144193	AMDHD1	amidohydrolase domain containing 1	MJ	M38	N/A
	1807	DPYS	dihydropyrimidinase	MJ	M38	N/A
	1808	DPYSL2	dihydropyrimidinase-like 2	MJ	M38	N/A
	1809	DPYSL3	dihydropyrimidinase-like 3	MJ	M38	N/A
	51005	AMDHD2	amidohydrolase domain containing 2	MJ	M38	N/A
	56896	DPYSL5	dihydropyrimidinase-like 5	MJ	M38	N/A
	9615	GDA	guanine deaminase	MJ	M38	N/A
	10730	YME1L1	YME1-like 1 (S. cerevisiae)	MA	M41	N/A
	10939	AFG3L2	AFG3 ATPase family gene 3-like 2 (S. cerevisiae)	MA	M41	N/A
	172	AFG3L1P	AFG3 ATPase family gene 3-like 1 (S. cerevisiae), pseudogene	MA	M41	N/A
	6687	SPG7	spastic paraplegia 7 (pure and complicated autosomal recessive)	MA	M41	N/A
	5069	PAPPA	pregnancy-associated plasma protein A, pappalysin 1	MA	M43	M43B
	60676	PAPPA2	pappalysin 2	MA	M43	M43B
	10269	ZMPSTE24	zinc metallopeptidase (STE24 homolog, S. cerevisiae)	MA	M48	M48A
	115209	OMA1	OMA1 homolog, zinc metallopeptidase (S. cerevisiae)	MA	M48	N/A
	10072	DPP3	dipeptidyl-peptidase 3	M-	M49	N/A
	132524	TMPRSS11B	transmembrane protease, serine 11B	M-	M49	N/A
	138971	LOC138971	N/A	M-	M49	N/A
	51360	MBTPS2	membrane-bound transcription factor peptidase, site 2	MM	M50	M50A
	155185	AMZ1	archaelysin family metallopeptidase 1	MA	M54	N/A
	51321	AMZ2	archaelysin family metallopeptidase 2	MA	M54	N/A
	10213	PSMD14	proteasome (prosome, macropain) 26S subunit, non-ATPase, 14	MP	M67	M67A
	10617	STAMBP	STAM binding protein	MP	M67	M67C
	10980	COPS6	COP9 constitutive photomorphogenic homolog subunit 6 (Arabidopsis)	MP	M67	M67A
	10987	COPS5	COP9 constitutive photomorphogenic homolog subunit 5 (Arabidopsis)	MP	M67	M67A
	114803	MYSM1	Myb-like, SWIRM and MPN domains 1	MP	M67	M67A
	5713	PSMD7	proteasome (prosome, macropain) 26S subunit, non-ATPase, 7	MP	M67	M67A
	57559	STAMBPL1	STAM binding protein-like 1	MP	M67	M67C
	79184	BRCC3	BRCA1/BRCA2-containing complex, subunit 3	MP	M67	M67A
	83880	EIF3FP2	eukaryotic translation initiation factor 3, subunit F pseudogene 2	MP	M67	M67A
	8665	EIF3F	eukaryotic translation initiation factor 3, subunit F	MP	M67	N/A
	8667	EIF3H	eukaryotic translation initiation factor 3, subunit H	MP	M67	N/A
	91419	XRCC6BP1	XRCC6 binding protein 1	M-	M76	N/A
	9986	RCE1	RCE1 homolog, prenyl protein peptidase (S. cerevisiae)	M-	M79	N/A
	89782	LMLN	leishmanolysin-like (metallopeptidase M8 family)	MA	M8	N/A
Serine (S) Proteases	10136	CELA3A	chymotrypsin-like elastase family, member 3A	PA	S1	S1A
	10699	CORIN	corin, serine peptidase	PA	S1	S1A
	10747	MASP2	mannan-binding lectin serine peptidase 2	PA	S1	S1A
	10942	PRSS21	protease, serine, 21 (testisin)	PA	S1	S1A
	11012	KLK11	kallikrein-related peptidase 11	PA	S1	S1A
	11098	PRSS23	protease, serine, 23	PA	S1	S1A
	11202	KLK8	kallikrein-related peptidase 8	PA	S1	S1A
	11223	MST1P9	macrophage stimulating 1 (hepatocyte growth factor-like) pseudogene 9	PA	S1	S1A
	11330	CTRC	chymotrypsin C (caldecrin)	PA	S1	S1A
	1215	CMA1	chymase 1, mast cell	PA	S1	S1A
	124221	PRSS30P	protease, serine, 30 homolog (mouse), pseudogene	PA	S1	S1A
	136242	PRSS37	protease, serine, 37	PA	S1	S1A
	136541	PRSS58	protease, serine, 58	PA	S1	S1A
	138652	PRSS47	protease, serine, 47	PA	S1	S1A
	146547	PRSS36	protease, serine, 36	PA	S1	S1A
	1504	CTRB1	chymotrypsinogen B1	PA	S1	S1A
	1506	CTRL	chymotrypsin-like	PA	S1	S1A
	1511	CTSG	cathepsin G	PA	S1	S1A
	164656	TMPRSS6	transmembrane protease, serine 6	PA	S1	S1A
	1675	CFD	complement factor D (adipsin)	PA	S1	S1A
	167681	PRSS35	protease, serine, 35	PA	S1	S1A
	1990	CELA1	chymotrypsin-like elastase family, member 1	PA	S1	S1A
	1991	ELANE	elastase, neutrophil expressed	PA	S1	S1A
	203074	PRSS55	protease, serine, 55	PA	S1	S1A
	203100	HTRA4	HtrA serine peptidase 4	PA	S1	S1B
	2147	F2	coagulation factor II (thrombin)	PA	S1	S1A
	2155	F7	coagulation factor VII (serum prothrombin conversion accelerator)	PA	S1	S1A
	2158	F9	coagulation factor IX	PA	S1	S1A
	2159	F10	coagulation factor X	PA	S1	S1A
	2160	F11	coagulation factor XI	PA	S1	S1A
	2161	F12	coagulation factor XII (Hageman factor)	PA	S1	S1A
	219743	TYSND1	trypsin domain containing 1	PA	S1	S1A
	221191	PRSS54	protease, serine, 54	PA	S1	S1A
	23430	TPSD1	tryptase delta 1	PA	S1	S1A
	23436	CELA3B	chymotrypsin-like elastase family, member 3B	PA	S1	S1A
	25818	KLK5	kallikrein-related peptidase 5	PA	S1	S1A
	25823	TPSG1	tryptase gamma 1	PA	S1	S1A
	25891	PAMR1	peptidase domain containing associated with muscle regeneration 1	PA	S1	S1A
	260429	PRSS33	protease, serine, 33	PA	S1	S1A
	26085	KLK13	kallikrein-related peptidase 13	PA	S1	S1A
	27429	HTRA2	HtrA serine peptidase 2	PA	S1	S1B
	283471	TMPRSS12	transmembrane (C-terminal) protease, serine 12	PA	S1	S1A
	28983	TMPRSS11E	transmembrane protease, serine 11E	PA	S1	S1A
	29122	PRSS50	protease, serine, 50	PA	S1	S1A
	2999	GZMH	granzyme H (cathepsin G-like 2, protein h-CCPX)	PA	S1	S1A
	3001	GZMA	granzyme A (granzyme 1, cytotoxic T-lymphocyte-associated serine esterase 3)	PA	S1	S1A
	3002	GZMB	granzyme B (granzyme 2, cytotoxic T-lymphocyte-associated serine esterase 1)	PA	S1	S1A
	3003	GZMK	granzyme K (granzyme 3; tryptase II)	PA	S1	S1A
	3004	GZMM	granzyme M (lymphocyte met-ase 1)	PA	S1	S1A
	3026	HABP2	hyaluronan binding protein 2	PA	S1	S1A
	3082	HGF	hepatocyte growth factor (hepapoietin A; scatter factor)	PA	S1	S1A
	3083	HGFAC	HGF activator	PA	S1	S1A
	3240	HP	haptoglobin	PA	S1	S1A
	3249	HPN	hepsin	PA	S1	S1A
	3250	HPR	haptoglobin-related protein	PA	S1	S1A
	339105	PRSS53	protease, serine, 53	PA	S1	S1A
	339501	PRSS38	protease, serine, 38	PA	S1	S1A
	339906	PRSS42	protease, serine, 42	PA	S1	S1A
	339967	TMPRSS11A	transmembrane protease, serine 11A	PA	S1	S1A
	341277	OVCH2	ovochymase 2 (gene/pseudogene)	PA	S1	S1A
	341350	OVCH1	ovochymase 1	PA	S1	S1A
	3426	CFI	complement factor I	PA	S1	S1A
	344805	TMPRSS7	transmembrane protease, serine 7	PA	S1	S1A
	345062	PRSS48	protease, serine, 48	PA	S1	S1A
	354	KLK3	kallikrein-related peptidase 3	PA	S1	S1A
	360200	TMPRSS9	transmembrane protease, serine 9	PA	S1	S1A
	360226	PRSS41	protease, serine, 41	PA	S1	S1A
	377047	PRSS45	protease, serine, 45	PA	S1	S1A
	3816	KLK1	kallikrein 1	PA	S1	S1A
	3817	KLK2	kallikrein-related peptidase 2	PA	S1	S1A
	3818	KLKB1	kallikrein B, plasma (Fletcher factor) 1	PA	S1	S1A
	389208	TMPRSS11F	transmembrane protease, serine 11F	PA	S1	S1A
	400668	PRSS57	protease, serine, 57	PA	S1	S1A
	4018	LPA	lipoprotein, Lp(a)	PA	S1	S1A
	43847	KLK14	kallikrein-related peptidase 14	PA	S1	S1A
	43849	KLK12	kallikrein-related peptidase 12	PA	S1	S1A
	4485	MST1	macrophage stimulating 1 (hepatocyte growth factor-like)	PA	S1	S1A
	49	ACR	acrosin	PA	S1	S1A
	51032	CELA2B	chymotrypsin-like elastase family, member 2B	PA	S1	S1A
	51279	C1RL	complement component 1, r subcomponent-like	PA	S1	S1A
	5327	PLAT	plasminogen activator, tissue	PA	S1	S1A
	5328	PLAU	plasminogen activator, urokinase	PA	S1	S1A
	5340	PLG	plasminogen	PA	S1	S1A
	55554	KLK15	kallikrein-related peptidase 15	PA	S1	S1A
	5624	PROC	protein C (inactivator of coagulation factors Va and VIIIa)	PA	S1	S1A
	5644	PRSS1	protease, serine, 1 (trypsin 1)	PA	S1	S1A
	5645	PRSS2	protease, serine, 2 (trypsin 2)	PA	S1	S1A
	5646	PRSS3	protease, serine, 3	PA	S1	S1A
	5648	MASP1	mannan-binding lectin serine peptidase 1 (C4/C2 activating component of Ra-reactive factor)	PA	S1	S1A
	5650	KLK7	kallikrein-related peptidase 7	PA	S1	S1A
	5651	TMPRSS15	transmembrane protease, serine 15	PA	S1	S1A
	5652	PRSS8	protease, serine, 8	PA	S1	S1A
	5653	KLK6	kallikrein-related peptidase 6	PA	S1	S1A
	5654	HTRA1	HtrA serine peptidase 1	PA	S1	S1B
	5655	KLK10	kallikrein-related peptidase 10	PA	S1	S1A
	5657	PRTN3	proteinase 3	PA	S1	S1A
	566	AZU1	azurocidin 1	PA	S1	S1A
	56649	TMPRSS4	transmembrane protease, serine 4	PA	S1	S1A
	606293	KLKP1	kallikrein pseudogene 1	PA	S1	S1A
	629	CFB	complement factor B	PA	S1	S1A
	63036	CELA2A	chymotrypsin-like elastase family, member 2A	PA	S1	S1A
	64063	PRSS22	protease, serine, 22	PA	S1	S1A
	64499	TPSB2	tryptase beta 2 (gene/pseudogene)	PA	S1	S1A
	646960	PRSS56	protease, serine, 56	PA	S1	S1A
	64699	TMPRSS3	transmembrane protease, serine 3	PA	S1	S1A
	6768	ST14	suppression of tumorigenicity 14 (colon carcinoma)	PA	S1	S1A
	7113	TMPRSS2	transmembrane protease, serine 2	PA	S1	S1A
	715	C1R	complement component 1, r subcomponent	PA	S1	S1A
	716	C1S	complement component 1, s subcomponent	PA	S1	S1A
	717	C2	complement component 2	PA	S1	S1A
	80975	TMPRSS5	transmembrane protease, serine 5	PA	S1	S1A
	83886	PRSS27	protease, serine 27	PA	S1	S1A
	84000	TMPRSS13	transmembrane protease, serine 13	PA	S1	S1A
	8492	PRSS12	protease, serine, 12 (neurotrypsin, motopsin)	PA	S1	S1A
	8858	PROZ	protein Z, vitamin K-dependent plasma glycoprotein	PA	S1	S1A
	94031	HTRA3	HtrA serine peptidase 3	PA	S1	S1B
	9407	TMPRSS11D	transmembrane protease, serine 11D	PA	S1	S1A
	9622	KLK4	kallikrein-related peptidase 4	PA	S1	S1A
	7177	TPS1	tryptase, alpha	PA	S1	S1A
	284366	KLK9	kallikrein 9	PA	S1	S1A
	154754	TRY6	N/A	PA	S1	S1A
	284967	bA395L14.13	N/A	PA	S1	S1A
	346702	LOC346702	N/A	PA	S1	S1A
	646747	LOC646747	N/A	PA	S1	S1A
	54504	CPVL	carboxypeptidase, vitellogenic-like	SC	S10	N/A
	5476	CTSA	cathepsin A	SC	S10	N/A
	59342	SCPEP1	serine carboxypeptidase 1	SC	S10	N/A
	114294	LACTB	lactamase, beta	SE	S12	N/A
	8192	CLPP	ClpP caseinolytic peptidase, ATP-dependent, proteolytic subunit homolog (E. coli)	SK	S14	N/A
	83752	LONP2	lon peptidase 2, peroxisomal	SJ	S16	N/A
	9361	LONP1	lon peptidase 1, mitochondrial	SJ	S16	N/A
	196294	IMMP1L	IMP1 inner mitochondrial membrane peptidase-like (S. cerevisiae)	SF	S26	S26A
	23478	SEC11A	SEC11 homolog A (S. cerevisiae)	SF	S26	S26B
	83943	IMMP2L	IMP2 inner mitochondrial membrane peptidase-like (S. cerevisiae)	SF	S26	S26A
	90701	SEC11C	SEC11 homolog C (S. cerevisiae)	SF	S26	S26B
	10279	PRSS16	protease, serine, 16 (thymus)	SC	S28	N/A
	29952	DPP7	dipeptidyl-peptidase 7	SC	S28	N/A
	5547	PRCP	prolylcarboxypeptidase (angiotensinase C)	SC	S28	N/A
	10397	NDRG1	N-myc downstream regulated 1	SC	S33	N/A
	11343	MGLL	monoglyceride lipase	SC	S33	N/A
	2052	EPHX1	epoxide hydrolase 1, microsomal (xenobiotic)	SC	S33	N/A
	2053	EPHX2	epoxide hydrolase 2, cytoplasmic	SC	S33	N/A
	253152	EPHX4	epoxide hydrolase 4	SC	S33	N/A
	253190	SERHL2	serine hydrolase-like 2	SC	S33	N/A
	25864	ABHD14A	abhydrolase domain containing 14A	SC	S33	N/A
	4232	MEST	mesoderm specific transcript homolog (mouse)	SC	S33	N/A
	51099	ABHD5	abhydrolase domain containing 5	SC	S33	N/A
	51400	PPME1	protein phosphatase methylesterase 1	SC	S33	N/A
	57406	ABHD6	abhydrolase domain containing 6	SC	S33	N/A
	57446	NDRG3	NDRG family member 3	SC	S33	N/A
	63874	ABHD4	abhydrolase domain containing 4	SC	S33	N/A
	65009	NDRG4	NDRG family member 4	SC	S33	N/A
	670	BPHL	biphenyl hydrolase-like (serine hydrolase)	SC	S33	N/A
	79575	ABHD8	abhydrolase domain containing 8	SC	S33	N/A
	79852	EPHX3	epoxide hydrolase 3	SC	S33	N/A
	83451	ABHD11	abhydrolase domain containing 11	SC	S33	N/A
	84836	ABHD14B	abhydrolase domain containing 14B	SC	S33	N/A
	5949	RBP3	retinol binding protein 3, interstitial	SK	S41	S41A
	1200	TPP1	tripeptidyl peptidase I	SB	S53	N/A
	162494	RHBDL3	rhomboid, veinlet-like 3 (Drosophila)	ST	S54	N/A
	54933	RHBDL2	rhomboid, veinlet-like 2 (Drosophila)	ST	S54	N/A
	55486	PARL	presenilin associated, rhomboid-like	ST	S54	N/A
	57414	RHBDD2	rhomboid domain containing 2	ST	S54	N/A
	64285	RHBDF1	rhomboid 5 homolog 1 (Drosophila)	ST	S54	N/A
	79651	RHBDF2	rhomboid 5 homolog 2 (Drosophila)	ST	S54	N/A
	84236	RHBDD1	rhomboid domain containing 1	ST	S54	N/A
	9028	RHBDL1	rhomboid, veinlet-like 1 (Drosophila)	ST	S54	N/A
	4928	NUP98	nucleoporin 98kDa	SP	S59	N/A
	4241	MFI2	antigen p97 (melanoma associated) identified by monoclonal antibodies 133.2 and 96.5	SR	S60	N/A
	7018	TF	transferrin	SR	S60	N/A
	4057	LTF	lactotransferrin	SR	S60	N/A
	10149	GPR64	G protein-coupled receptor 64	S-	S63	N/A
	139378	GPR112	G protein-coupled receptor 112	S-	S63	N/A
	165082	GPR113	G protein-coupled receptor 113	S-	S63	N/A
	166647	GPR125	G protein-coupled receptor 125	S-	S63	N/A
	1952	CELSR2	cadherin, EGF LAG seven-pass G-type receptor 2 (flamingo homolog, Drosophila)	S-	S63	N/A
	221188	GPR114	G protein-coupled receptor 114	S-	S63	N/A
	221395	GPR116	G protein-coupled receptor 116	S-	S63	N/A
	222487	GPR97	G protein-coupled receptor 97	S-	S63	N/A
	22859	LPHN1	latrophilin 1	S-	S63	N/A
	23266	LPHN2	latrophilin 2	S-	S63	N/A
	23284	LPHN3	latrophilin 3	S-	S63	N/A
	266977	GPR110	G protein-coupled receptor 110	S-	S63	N/A
	283383	GPR133	G protein-coupled receptor 133	S-	S63	N/A
	30817	EMR2	egf-like module containing, mucin-like, hormone receptor-like 2	S-	S63	N/A
	326342	EMR4P	egf-like module containing, mucin-like, hormone receptor-like 4 pseudogene	S-	S63	N/A
	347088	GPR144	G protein-coupled receptor 144	S-	S63	N/A
	57211	GPR126	G protein-coupled receptor 126	S-	S63	N/A
	576	BAI2	brain-specific angiogenesis inhibitor 2	S-	S63	N/A
	577	BAI3	brain-specific angiogenesis inhibitor 3	S-	S63	N/A
	64123	ELTD1	EGF, latrophilin and seven transmembrane domain containing 1	S-	S63	N/A
	84873	GPR128	G protein-coupled receptor 128	S-	S63	N/A
	9289	GPR56	G protein-coupled receptor 56	S-	S63	N/A
	976	CD97	CD97 molecule	S-	S63	N/A
	84658	EMR3	egf-like module containing, mucin-like, hormone receptor-like 3	S-	S63	N/A
	2015	EMR1	egf-like module containing, mucin-like, hormone receptor-like 1	S-	S63	N/A
	55367	LRDD	leucine-rich repeats and death domain containing	S-	S68	N/A
	4582	MUC1	mucin 1, cell surface associated	S-	S71	N/A
	1605	DAG1	dystroglycan 1 (dystrophin-associated glycoprotein 1)	S-	S72	N/A
	255738	PCSK9	proprotein convertase subtilisin/kexin type 9	SB	S8	S8A
	5045	FURIN	furin (paired basic amino acid cleaving enzyme)	SB	S8	S8B
	5046	PCSK6	proprotein convertase subtilisin/kexin type 6	SB	S8	S8B
	5122	PCSK1	proprotein convertase subtilisin/kexin type 1	SB	S8	S8B
	5125	PCSK5	proprotein convertase subtilisin/kexin type 5	SB	S8	S8B
	5126	PCSK2	proprotein convertase subtilisin/kexin type 2	SB	S8	S8B
	54760	PCSK4	proprotein convertase subtilisin/kexin type 4	SB	S8	S8B
	7174	TPP2	tripeptidyl peptidase II	SB	S8	S8A
	8720	MBTPS1	membrane-bound transcription factor peptidase, site 1	SB	S8	S8A
	9159	PCSK7	proprotein convertase subtilisin/kexin type 7	SB	S8	S8B
	1056	CEL	carboxyl ester lipase (bile salt-stimulated lipase)	SC	S9	N/A
	1066	CES1	carboxylesterase 1	SC	S9	N/A
	125061	AFMID	arylformamidase	SC	S9	N/A
	13	AADAC	arylacetamide deacetylase (esterase)	SC	S9	N/A
	140701	ABHD16B	abhydrolase domain containing 16B	SC	S9	N/A
	145447	ABHD12B	abhydrolase domain containing 12B	SC	S9	N/A
	1803	DPP4	dipeptidyl-peptidase 4	SC	S9	S9B
	1804	DPP6	dipeptidyl-peptidase 6	SC	S9	N/A
	2098	ESD	esterase D	SC	S9	N/A
	2191	FAP	fibroblast activation protein, alpha	SC	S9	S9B
	221223	CES5A	carboxylesterase 5A	SC	S9	N/A
	22829	NLGN4Y	neuroligin 4, Y-linked	SC	S9	N/A
	22871	NLGN1	neuroligin 1	SC	S9	N/A
	23491	CES3	carboxylesterase 3	SC	S9	N/A
	26090	ABHD12	abhydrolase domain containing 12	SC	S9	N/A
	283848	CES4A	carboxylesterase 4A	SC	S9	N/A
	327	APEH	N-acylaminoacyl-peptide hydrolase	SC	S9	S9C
	3991	LIPE	lipase, hormone-sensitive	SC	S9	N/A
	43	ACHE	acetylcholinesterase	SC	S9	N/A
	51104	FAM108B1	family with sequence similarity 108, member B1	SC	S9	N/A
	51716	CES1P1	carboxylesterase 1 pseudogene 1	SC	S9	S9C
	54413	NLGN3	neuroligin 3	SC	S9	N/A
	54878	DPP8	dipeptidyl-peptidase 8	SC	S9	S9B
	55347	ABHD10	abhydrolase domain containing 10	SC	S9	N/A
	5550	PREP	prolyl endopeptidase	SC	S9	S9A
	57502	NLGN4X	neuroligin 4, X-linked	SC	S9	N/A
	57552	NCEH1	neutral cholesterol ester hydrolase 1	SC	S9	N/A
	57555	NLGN2	neuroligin 2	SC	S9	N/A
	57628	DPP10	dipeptidyl-peptidase 10 (non-functional)	SC	S9	N/A
	58489	FAM108C1	family with sequence similarity 108, member C1	SC	S9	N/A
	590	BCHE	butyrylcholinesterase	SC	S9	N/A
	7038	TG	thyroglobulin	SC	S9	N/A
	7920	ABHD16A	abhydrolase domain containing 16A	SC	S9	N/A
	81926	FAM108A1	family with sequence similarity 108, member A1	SC	S9	N/A
	84945	ABHD13	abhydrolase domain containing 13	SC	S9	N/A
	8824	CES2	carboxylesterase 2	SC	S9	N/A
	91039	DPP9	dipeptidyl-peptidase 9	SC	S9	S9B
	9581	PREPL	prolyl endopeptidase-like	SC	S9	N/A
Threonine (T) Proteases	121131	PSMB3P	proteasome (prosome, macropain) subunit, beta type, 3 pseudogene	PB	T1	T1A
	122706	PSMB11	proteasome (prosome, macropain) subunit, beta type, 11	PB	T1	T1A
	130700	PSMB3P2	proteasome (prosome, macropain) subunit, beta type, 3 pseudogene 2	PB	T1	T1A
	143471	PSMA8	proteasome (prosome, macropain) subunit, alpha type, 8	PB	T1	T1A
	5682	PSMA1	proteasome (prosome, macropain) subunit, alpha type, 1	PB	T1	T1A
	5683	PSMA2	proteasome (prosome, macropain) subunit, alpha type, 2	PB	T1	T1A
	5684	PSMA3	proteasome (prosome, macropain) subunit, alpha type, 3	PB	T1	T1A
	5685	PSMA4	proteasome (prosome, macropain) subunit, alpha type, 4	PB	T1	T1A
	5686	PSMA5	proteasome (prosome, macropain) subunit, alpha type, 5	PB	T1	T1A
	5687	PSMA6	proteasome (prosome, macropain) subunit, alpha type, 6	PB	T1	T1A
	5688	PSMA7	proteasome (prosome, macropain) subunit, alpha type, 7	PB	T1	T1A
	5689	PSMB1	proteasome (prosome, macropain) subunit, beta type, 1	PB	T1	T1A
	5690	PSMB2	proteasome (prosome, macropain) subunit, beta type, 2	PB	T1	T1A
	5691	PSMB3	proteasome (prosome, macropain) subunit, beta type, 3	PB	T1	T1A
	5692	PSMB4	proteasome (prosome, macropain) subunit, beta type, 4	PB	T1	T1A
	5693	PSMB5	proteasome (prosome, macropain) subunit, beta type, 5	PB	T1	T1A
	5694	PSMB6	proteasome (prosome, macropain) subunit, beta type, 6	PB	T1	T1A
	5695	PSMB7	proteasome (prosome, macropain) subunit, beta type, 7	PB	T1	T1A
	5696	PSMB8	proteasome (prosome, macropain) subunit, beta type, 8 (large multifunctional peptidase 7)	PB	T1	T1A
	5698	PSMB9	proteasome (prosome, macropain) subunit, beta type, 9 (large multifunctional peptidase 2)	PB	T1	T1A
	5699	PSMB10	proteasome (prosome, macropain) subunit, beta type, 10	PB	T1	T1A
	175	AGA	aspartylglucosaminidase	PB	T2	N/A
	55617	TASP1	taspase, threonine aspartase, 1	PB	T2	N/A
	80150	ASRGL1	asparaginase like 1	PB	T2	N/A
	124975	GGT6	gamma-glutamyltransferase 6	PB	T3	N/A
	2678	GGT1	gamma-glutamyltransferase 1	PB	T3	N/A
	2679	GGT3P	gamma-glutamyltransferase 3 pseudogene	PB	T3	N/A
	2686	GGT7	gamma-glutamyltransferase 7	PB	T3	N/A
	2687	GGT5	gamma-glutamyltransferase 5	PB	T3	N/A
	728226	GGTLC3	gamma-glutamyltransferase light chain 3	PB	T3	N/A
	91227	GGTLC2	gamma-glutamyltransferase light chain 2	PB	T3	N/A
	4811	NID1	nidogen 1	T-	T5	N/A
	114780	PKD1L2	polycystic kidney disease 1-like 2	PB	T6	N/A
	342372	PKD1L3	polycystic kidney disease 1-like 3	PB	T6	N/A
	5310	PKD1	polycystic kidney disease 1 (autosomal dominant)	PB	T6	N/A
